# Supplementary material for: Irreversible entropy transport enhanced by fermionic superfluidity
Source: Nat Phys. 2024 Apr 22;20(7):1091–6. doi: 10.1038/s41567-024-02483-3 (PMC11254751; doi:10.1038/s41567-024-02483-3)
Supplement: Supplementary file 2 — Statistical source data. [file 41567_2024_2483_MOESM2_ESM.csv]

nux	t	Delta_N/N	Delta_N/N	Delta_S/Nkb	Delta_S/Nkb	S/Nkb	S/Nkb
		mean	std	mean	std	mean	std
601.1280871461021	0.0	0.36675475394937423	0.004911144137232261	0.4164949564272173	0.030210354794045068	1.6590805628764673	0.06844558082293763
601.1280871461021	0.01	0.24472894249309682	0.0035159271615420465	0.3104358778282357	0.009291620734657394	1.7995529943601023	0.06311154707395966
601.1280871461021	0.02	0.12362575640769538	0.009844880608443364	0.1646930384475077	0.02271625790210431	1.7863323317998516	0.07134871135980585
601.1280871461021	0.03	0.08115152372113572	0.0072816447893374586	0.13059016019521977	0.011217563222753149	1.806610223150109	0.027802677574377713
601.1280871461021	0.04	0.049352828687055365	0.020478969759426556	0.045871644204497	0.047825438831636896	1.8164744732352984	0.046083481787849254
601.1280871461021	0.05	0.042468487442006236		0.06746107671661786		1.807811716370248
601.1280871461021	0.06	0.011364997040962365	0.009649004728155238	0.005347119649752099	0.04663979057795346	1.788287793498455	0.004882682081756534
601.1280871461021	0.07	0.017131262863293133	0.010965453472735753	-0.01235878329486033	0.018933503616646852	1.8078935458891625	0.0361733536985447
601.1280871461021	0.08	0.007913950805150198	0.009137102783391346	0.028657868781353166	0.01030495454766963	1.8525902832407233	0.046399368185707265
601.1280871461021	0.09	0.014136089985414465	0.007594833990844905	0.01849190427089083	0.014894813006768554	1.8533043657634785	0.0579379222533907
601.1280871461021	0.1	0.004673232870260965	0.0027749772223840453	0.015424178704953965	0.014182221423986136	1.8110838335798594	0.045882015589052715
601.1280871461021	0.12	-0.001416148118543719	0.005337467013725553	0.0009125538204544162	0.022349387086569215	1.816091025531357	0.01835524150666544
601.1280871461021	0.14	0.003550772268312632	0.006621044125271928	0.03033651980318147	0.04448577458538943	1.8702816675412015	0.09016251552557743
601.1280871461021	0.16	-0.0004666851795944015	0.009041781365694073	0.002792889816563784	0.0549907432286652	1.7741535709464606	0.028925022408388935
601.1280871461021	0.2	0.0019484157286217985	0.005307098395436596	-0.010900990907601002	0.02407063590561674	1.8229953560160743	0.02328586798759275
601.1280871461021	0.25	0.0022837631450817325	0.0023324010402867587	0.0071408274136582975	0.03645808377358207	1.8277133652826851	0.05256797888963648
601.1280871461021	0.3	0.0	0.018587271367720905	-6.938893903907228e-18	0.08309041634827051	1.8347965882580723	0.049340397175710496
5070.757337632706	0.0	0.335762398497892	0.00353409063518758	0.35778987388147393	0.025716172847119526	1.6353999911554893	0.01046113860076336
5070.757337632706	0.0075	0.26705129156250484	0.00451072482458881	0.334128947078272	0.025028212685498343	1.687544797927767	0.026360874194280758
5070.757337632706	0.015	0.187036265311206	0.006576390184803205	0.21374008205342337	0.028186716979987227	1.692628411141338	0.03771586434950917
5070.757337632706	0.0225	0.12731668190664966	0.0042345008895805164	0.1432191588475276	0.016124954753908592	1.738122711989589	0.0345554083851121
5070.757337632706	0.03	0.08261275109673338	0.006120760306218128	0.09778197928628593	0.023749609392668715	1.7298957755612434	0.032747125960758294
5070.757337632706	0.0375	0.05733660254079972	0.0063107623077760635	0.04225199642754456	0.03818427560073762	1.719050305534869	0.027510038628207806
5070.757337632706	0.045	0.039834160005370954	0.01125561467041265	0.05659480264145791	0.025808651525456056	1.7375861927109413	0.015397072910329629
5070.757337632706	0.0525	0.02955230386465556	0.0062238996785555336	0.02557170383499614	0.026316986856483593	1.7279901103952202	0.027788120664866335
5070.757337632706	0.06	0.01066262506996528	0.013487735100485508	0.015074603294981042	0.034847719284532785	1.7341761543849592	0.027392820002079904
5070.757337632706	0.0675	0.0014616756500205996	0.007282972759935752	0.0065729057894756415	0.06539230241333768	1.7083866124041855	0.05006811463072217
5070.757337632706	0.075	0.0072524478616710795	0.007997652390002958	0.025684346832430142	0.029323582679498108	1.7393957667564248	0.042283502077580505
5070.757337632706	0.0825	-0.0017476275766971998	0.011058601785179442	0.021843185756294525	0.04429205195850008	1.7453091219638068	0.022218006784724742
5070.757337632706	0.09	0.0024205851990960797	0.009265495845696883	0.02332283036760478	0.03915431548800121	1.7344099407716917	0.03252460018078065
5070.757337632706	0.0975	-0.0019749852574868208	0.0024706810676284577	0.0037389779150500428	0.04343444772037307	1.7292319594489212	0.030232078543778764
5070.757337632706	0.105	-0.0015791558527795603	0.008521104911831823	-0.0021730369843180357	0.05511891249350396	1.7257234732947033	0.033135561728466455
5070.757337632706	0.1125	0.0006917120882686796	0.004522299993757839	0.011922141880338742	0.03129159362244357	1.7591518367024819	0.02955573726461902
5070.757337632706	0.12	-0.0028008875140950007	0.00945966191177708	-0.012407988867816178	0.03661473891204071	1.729173233368493	0.02438192500287954
5070.757337632706	0.1275	-0.0004310621565503405	0.010099240200687325	-0.005569771791876376	0.02196946186283995	1.7419343544030343	0.0332501771264701
5070.757337632706	0.135	-0.0060771501940879	0.010043240806519983	0.0029902638058344005	0.03961532151899442	1.7010978972929576	0.025754561199845483
5070.757337632706	0.1425	-0.0018111408809277404	0.008622443213439196	0.004851581017105482	0.04317343859494277	1.740476111833789	0.01076554181760512
5070.757337632706	0.15	0.0	0.012440085314322455	2.0816681711721684e-18	0.04835479946639692	1.7511015148917548	0.019791860491103395
10087.926198042684	0.0	0.3133833962179483	0.0110949080418702	0.3641604887383284	0.032041219982611543	1.6009345091392368	0.0227870807028976
10087.926198042684	0.01	0.28816833552704896	0.0032388452689119966	0.33618343835365183	0.022851127811811645	1.6065597370589155	0.011115531765854933
10087.926198042684	0.02	0.26439476678010326	0.007255446887438842	0.29400715816162604	0.04061227000186172	1.6291083696882225	0.03503190238482415
10087.926198042684	0.04	0.21657505699290222	0.0021777975958049644	0.2451910738652802	0.013777958186018499	1.6432266441970937	0.03648813804156571
10087.926198042684	0.06	0.16890210056657518	0.001545596454116713	0.1387456853868235	0.02495238798719985	1.6360249092578354	0.01917288583864652
10087.926198042684	0.08	0.11989087484537717	0.011331146205306364	0.11173976972369166	0.02656534170898374	1.6373421810966893	0.013764943138921543
10087.926198042684	0.1	0.07742093706360292	0.005426764408100537	0.08812024555082557	0.030821867116410606	1.6542155873569278	0.023918380928722262
10087.926198042684	0.12	0.0372161225001891	0.007303473367863244	0.031399517278646226	0.01891123153108154	1.6562857497643613	0.03552711767570164
10087.926198042684	0.14	0.007758312657439223	0.004034846368435987	-0.020105734156692524	0.022879464590118467	1.6364818349834287	0.020253405922774623
10087.926198042684	0.16	-0.010118362705913818	0.014592108795942997	-0.00895346970025713	0.024137860826871138	1.6841313490172287	0.0233883568062176
10087.926198042684	0.18	-0.01837225972877806	0.0034730854789342667	-0.04533584590657345	0.013455741052112948	1.6611749186429485	0.045656056675178934
10087.926198042684	0.2	0.0019790878827733024	0.0044232102299635095	0.007059900236349392	0.01863095769440572	1.666426123006815	0.03149624702577957
10087.926198042684	0.23	0.003513181433284203	0.005747413292614945	0.013132434545207733	0.045984896811342164	1.6878217260655313	0.039426896325907464
10087.926198042684	0.26	0.007154523843693783	0.02862255289184352	0.003144145786461311	0.0296121009040514	1.675371783530974	0.05721278735262989
10087.926198042684	0.3	2.0816681711721684e-18	0.006570525743784416	-1.1102230246251566e-17	0.020086403268566734	1.6669416645325363	0.01579697602752351
12347.821871777867	0.0	0.2959365612006606	0.00707421604253682	0.3873376866665471	0.025118738244823222	1.6611482772752904	0.012583949298116695
12347.821871777867	0.02	0.26827915224571475	0.004264765897479143	0.33636701552532544	0.031056950727051665	1.6477425435741466	0.035921930092599454
12347.821871777867	0.04	0.2421330381467949	0.003585354423912826	0.29069346142255525	0.028782410071685485	1.636202342836338	0.023272535388826534
12347.821871777867	0.06	0.22025293091747974	0.005306339896423598	0.29753620379476564	0.008284812806538207	1.6781020070462382	0.04855210764825005
12347.821871777867	0.08	0.18770564650387905	0.004002907298306483	0.25380064114965967	0.0238739211114182	1.6820665849259526	0.013739745607615038
12347.821871777867	0.11	0.14493035489170975	0.012641829906299222	0.17844478270630623	0.021237214329160245	1.6763991084595031	0.02524923896759263
12347.821871777867	0.14	0.11789780582329479	0.011888095856479987	0.1794659783060669	0.021229896469670485	1.6864869820683972	0.0215415493401396
12347.821871777867	0.17	0.07384093549074432	0.010352011507635614	0.12802713934718774	0.042405974199754205	1.7153947320569167	0.02439879695572106
12347.821871777867	0.2	0.0344271452466206	0.012990193540102583	0.05015255378011383	0.018105804684537475	1.6939156466046648	0.04123727372939549
12347.821871777867	0.23	0.008635151727556158	0.013826202780666735	0.027862647229755188	0.017694398592380384	1.7109102987255493	0.025463498492695223
12347.821871777867	0.26	-0.01058625950497986	0.006600658519276103	-0.026605664912264116	0.028033808834038117	1.6911890753573744	0.030758881057756687
12347.821871777867	0.29	-0.011084851725805301	0.004373257697495799	-0.018315676732417133	0.030064840550564638	1.678082847942552	0.026698499207620116
12347.821871777867	0.32	-4.336808689942018e-19	0.004764204512049022	5.551115123125783e-18	0.02821796366048484	1.6925071206287985	0.024708507308308727
