# Supplementary material for: Irreversible entropy transport enhanced by fermionic superfluidity
Source: Nat Phys. 2024 Apr 22;20(7):1091–6. doi: 10.1038/s41567-024-02483-3 (PMC11254751; doi:10.1038/s41567-024-02483-3)
Supplement: Supplementary file 3 — Statistical source data. [file 41567_2024_2483_MOESM3_ESM.csv]

nux	t	Delta_N/N	Delta_N/N	Delta_S/Nkb	Delta_S/Nkb	S/Nkb	S/Nkb
		mean	std	mean	std	mean	std
601.1280871461021	0.0	-0.01064376352294831	0.015332383454368189	0.1884136161526677	0.02215352901856628	1.6680920963747183	0.07376045279066895
601.1280871461021	0.01	0.05477052465902288	0.0044497621722071135	0.1357690593270806	0.023082067902267855	1.8406549428683767	0.07134666905433651
601.1280871461021	0.02	0.08755670774357648	0.00926124041171793	0.1199757653786006	0.04870722948616162	1.80756299819583	0.0505727019891518
601.1280871461021	0.03	0.09496063644959199	0.011603080154211912	0.16994498633083635	0.02582656617116743	1.8818178480762697	0.08813850865925833
601.1280871461021	0.04	0.10080290898276714	0.005860875706854929	0.1669019071115437	0.05294736869953298	1.8373518326113938	0.04927831706436925
601.1280871461021	0.05	0.09401922165349078	0.010199573096538081	0.15748135021947401	0.037713015133393805	1.823430063916602	0.05531417635664181
601.1280871461021	0.06	0.08813152481541855	0.012998504420329446	0.13631474259283893	0.05202277273553335	1.878743156948569	0.12219239308039015
601.1280871461021	0.07	0.08348217696269336	0.014041718062961344	0.1614046389001121	0.05092353525656297	1.896020225420512	0.06776794008253885
601.1280871461021	0.08	0.07895924650370048	0.011213603488328408	0.12310491506469734	0.04275384757760209	1.8787032163255097	0.04314300487002779
601.1280871461021	0.09	0.07854160206562419	0.011641880721105998	0.1320047053038597	0.02430262637095528	1.8893652357850823	0.0766324455636473
601.1280871461021	0.1	0.07942197132351426	0.01613762672529097	0.11907810524922013	0.041576311930108426	1.9055117286652525	0.06577824421539616
601.1280871461021	0.13	0.07077216227662618	0.013021252346332042	0.11714485323865295	0.03644369095371563	1.853120337557082	0.08251985637936553
601.1280871461021	0.16	0.055407134817432854	0.014245752979321782	0.07690936136357054	0.051228334153032525	1.8635191753856308	0.07720235334336807
601.1280871461021	0.2	0.050753300492815755	0.006436833531149459	0.09135005137350076	0.02740556626598983	1.8893738905393491	0.0674785565731136
601.1280871461021	0.25	0.027069283463051118	0.009686932616922309	0.041730860679407025	0.024843541529767782	1.8868560292457908	0.07427761756541489
601.1280871461021	0.3	0.020349962487209362	0.005363547913162123	0.05676036462492819	0.05368455159662815	1.8771906645951173	0.06819667890997765
601.1280871461021	0.4	0.0101049403334565	0.010929777347295232	0.01660785384790982	0.04785822032326878	1.895601230864657	0.04073496722908791
601.1280871461021	0.5	-0.0011020969093958602	0.005592879174192082	-0.005769029866437239	0.03810486489487328	1.9126644276666163	0.06630946588548803
601.1280871461021	0.6	-0.00313940886343892	0.006864692096123103	0.014601223157178	0.029617382197100407	1.9035229721871132	0.05250984972199208
601.1280871461021	0.8	-0.01273648794424238	0.006983086485332968	-0.02787516789993184	0.029576897948031092	1.9232479284309043	0.08141077959530327
601.1280871461021	1.0	-0.00873546052349185	0.0087579207644619	-0.019843417770789427	0.023920810687614716	1.9137110333030807	0.03228811302149597
6599.988058864647	0.0	0.0025719415630991197	0.005770582842521448	0.12286556127571838	0.015169140003068878	1.520982551489902	0.02408069250215727
6599.988058864647	0.01	0.03550779565015142	0.00477161674461904	0.09515665013367046	0.018563580396510578	1.5945078871041207	0.02191676274038518
6599.988058864647	0.02	0.07225628180424562	0.006903207703071404	0.14694440563482355	0.02951349679027633	1.5949370160663965	0.02782917722706777
6599.988058864647	0.03	0.100727167542746	0.00615896123219919	0.156805205082399	0.04021101537223458	1.5840905957997433	0.0343215747138202
6599.988058864647	0.04	0.11440362556602798	0.0036991555310920844	0.17030753915599198	0.04348247992257807	1.6311365327437748	0.05057713100094313
6599.988058864647	0.05	0.12413477283362481	0.00792321654020466	0.1782703588053276	0.026508894274245635	1.5973466639247733	0.028677364963172094
6599.988058864647	0.06	0.11963012553403732	0.005280346790728118	0.17074066555685213	0.03501666810015364	1.6308628512808476	0.026437811922584264
6599.988058864647	0.07	0.11388705203689561	0.011145420476677168	0.17207811886193167	0.015439044636592736	1.5727334955283618	0.034874056986593405
6599.988058864647	0.08	0.10603218507885055	0.004597001306846934	0.14700100851467074	0.02961663523320214	1.6046873088269655	0.016339741154440254
6599.988058864647	0.1	0.11051510607098665	0.006400621632469415	0.15695866204056627	0.04919498077576138	1.6171516000895423	0.03714372130177653
6599.988058864647	0.13	0.10746978239601539	0.008434445984108235	0.15110856161732597	0.02636352606109493	1.6248240893959747	0.02642413354016697
6599.988058864647	0.16	0.0990873100297063	0.004499804608642376	0.11426862597431867	0.047607330891202525	1.6433297017600743	0.04018335478368104
6599.988058864647	0.2	0.09466414005951383	0.00315203122663469	0.10712286576048391	0.037592845943456514	1.603149480980949	0.039234448193389386
6599.988058864647	0.25	0.09293488914841355	0.0074478718861296115	0.1195475909862704	0.033724570073127326	1.6364302079353448	0.04210813188053247
6599.988058864647	0.3	0.08890719510752691	0.003958495022215843	0.09645904487861309	0.021751062528305776	1.6375343077489308	0.04982272735057014
6599.988058864647	0.4	0.0803184251513442	0.004123845868237751	0.0840633340810194	0.03997829360693117	1.644240128530157	0.029350969539319777
6599.988058864647	0.5	0.06646645728871649	0.004557595977227506	0.04595543495192468	0.019859157748946837	1.6431873096103733	0.02551348609727232
6599.988058864647	0.6	0.0563755601453446	0.006962761811061204	0.025795457315913484	0.034762760790822425	1.644985602341943	0.040385832450531914
6599.988058864647	0.8	0.04495077932430282	0.007291163830494687	0.01620752970992474	0.04183178837980893	1.6990638229557067	0.04900815321611228
6599.988058864647	1.0	0.03531002199293556	0.003063968756542703	-0.0022864395326383	0.02395385827441887	1.7063673296454613	0.03885160320411158
8034.342330094973	0.0	0.00202999325495894	0.008185981003058257	0.139667504120574	0.018279330786325914	1.551888157866566	0.041170714402579356
8034.342330094973	0.01	0.0337483004889627	0.0040825082507002786	0.13055807288982293	0.022535949220579297	1.5917176290625812	0.021784343084526953
8034.342330094973	0.02	0.06243756400207458	0.0025851701895716127	0.15467867426676815	0.02053312452949533	1.5880569170653565	0.03430199945540593
8034.342330094973	0.03	0.09113393736439898	0.0034367511775166056	0.18782068502673702	0.026765524515215026	1.5775809007329986	0.022262826701054523
8034.342330094973	0.04	0.11294778581633291	0.0022878935098772403	0.2078144646917896	0.022324269174694423	1.5507001673862817	0.028221908571957482
8034.342330094973	0.05	0.13262027538789312	0.006192584849848057	0.23921839759815003	0.03815888239257422	1.5657621670883533	0.06040264820584321
8034.342330094973	0.06	0.14198440297083642	0.00622643957230455	0.25197427483561813	0.04066207162235369	1.601367435298678	0.03952529053688142
8034.342330094973	0.07	0.1317362406903098	0.005869834763206873	0.23147732741943491	0.02336705531974871	1.5950076222797782	0.021455406329636818
8034.342330094973	0.08	0.12999758738366327	0.00676665503581618	0.2342032199304802	0.024299072063911218	1.5900959486340285	0.02954886471208029
8034.342330094973	0.1	0.1170600057028924	0.003503013840989519	0.21240665029592726	0.012957895935658527	1.6129525765571298	0.027034454509689082
8034.342330094973	0.13	0.12629912002275806	0.009897013521647702	0.22910883141818478	0.02309761874019259	1.5662779013706518	0.03852715235824026
8034.342330094973	0.16	0.11769923566869316	0.009528482485366621	0.20828290026831303	0.02847079920396282	1.6032092422510105	0.037548887930382545
8034.342330094973	0.2	0.1158928992611971	0.0075904086866716595	0.1753764944603838	0.04025865511142722	1.588533669092977	0.040543150372544474
8034.342330094973	0.25	0.1188686909723311	0.007482354917284053	0.2185335690999093	0.030563106039393086	1.601244883378807	0.02743891440797051
8034.342330094973	0.3	0.11338646652667864	0.008653709113521448	0.1801284099031765	0.02495463690595563	1.5992625792839994	0.05064959198082956
8034.342330094973	0.4	0.11298987288659108	0.009678415697947168	0.19284914444600762	0.02710957153050767	1.6211683584364962	0.03320397431161172
8034.342330094973	0.5	0.10572729226947379	0.00798690534135842	0.18198237841748197	0.013117419344116853	1.6131641014969555	0.027159101090370386
8034.342330094973	0.6	0.10128031986489432	0.010182976068614796	0.1577880504435091	0.05232142223842133	1.6475982524680255	0.057228651431889266
8034.342330094973	0.8	0.09045012155294987	0.009352600061128228	0.13034011329336861	0.022827480100760047	1.6519037038740532	0.039973679212924156
8034.342330094973	1.0	0.08125107264867218	0.006002112317436202	0.08481983068282488	0.014374803265416692	1.702352981173966	0.01929980429719904
12347.821871777867	0.0	0.00349082913197798	0.008194851861700823	0.12370633623340725	0.02135928773444389	1.5615786533850318	0.04733681116032847
12347.821871777867	0.01	0.01063262283711454	0.004157065969038069	0.11650122168517188	0.015669226525801466	1.5839410543358114	0.037580340841681444
12347.821871777867	0.02	0.021003473017513923	0.00804159233083546	0.12733227756383453	0.02096399493434619	1.607921961209542	0.04012334726129354
12347.821871777867	0.03	0.02911454005437178	0.006061941878642554	0.129972169307459	0.03785955991330819	1.6084251230722366	0.017557299886361656
12347.821871777867	0.04	0.041680105962815364	0.0106882601893554	0.1699748630560359	0.035083750051938485	1.6465520648671628	0.049307258855838344
12347.821871777867	0.05	0.04402605340912452	0.004262895055685084	0.1613436215249741	0.01603448555768992	1.6017855143470556	0.025023163500004306
12347.821871777867	0.06	0.05127446603437996	0.004915272669725067	0.15233078941511885	0.01449502625906291	1.6017814072135512	0.02267700476433466
12347.821871777867	0.07	0.05824368860019839	0.004041611666022823	0.18981684610523858	0.015925037943128082	1.5915775920453499	0.03611417413094124
12347.821871777867	0.08	0.06608333867036595	0.004408344818358989	0.15952106372440852	0.013049314830950733	1.6228502568017125	0.02492751585236554
12347.821871777867	0.1	0.08329269585816088	0.015793412505349394	0.20512324929778517	0.026287878693455977	1.5970947867257765	0.04711759884097919
12347.821871777867	0.13	0.10898375319362338	0.01042794897251173	0.2343295261679319	0.050746144602559405	1.6248825291513789	0.05927284959671495
12347.821871777867	0.16	0.11832941992668919	0.011491777621093928	0.23399425171183577	0.04608460229195002	1.6183232251431978	0.038743927564563095
12347.821871777867	0.2	0.13538839098499525	0.009379348628714054	0.27803918468032435	0.042876942735856544	1.6280418395028668	0.03546301563023697
12347.821871777867	0.25	0.13567792500686623	0.0025454164168084263	0.2631767786186697	0.020797918329064417	1.6126201270302811	0.027436262719727465
12347.821871777867	0.3	0.14239022617464342	0.006386704569144102	0.2770513632981478	0.0378679180916534	1.635557769598492	0.014678983429190447
12347.821871777867	0.4	0.1350856627554885	0.003682061395152409	0.254757033759516	0.014257264761463504	1.6139483689170226	0.02028270380128031
12347.821871777867	0.5	0.13182045183849223	0.002890142747518013	0.22447127985876097	0.020664426234287808	1.6162525078206458	0.03102711609535806
12347.821871777867	0.6	0.1290022076265907	0.005521940192872272	0.22683192636947588	0.03019314833340408	1.648056076544092	0.01996967131629404
12347.821871777867	0.8	0.12881490145441102	0.00871289175099928	0.22225978330958443	0.01822033447126129	1.661297436849568	0.038613225878050265
12347.821871777867	1.0	0.12600486376362804	0.008644681912075717	0.1943098622429043	0.039310063691608194	1.6686894270522772	0.031066503265462404
