# Supplementary material for: Irreversible entropy transport enhanced by fermionic superfluidity
Source: Nat Phys. 2024 Apr 22;20(7):1091–6. doi: 10.1038/s41567-024-02483-3 (PMC11254751; doi:10.1038/s41567-024-02483-3)
Supplement: Supplementary file 4 — Statistical source data. [file 41567_2024_2483_MOESM4_ESM.txt]

Panel a
nux filled circle: [0.6011280871461021, 5.070757337632706, 10.087926198042684, 12.347821871777867]
filled circle mean: [75.28707230084972, 44.739080162025246, 11.372470142347598, 6.516107235843518]
filled circle std:  [22.005516467375354, 1.9619076725039444, 0.15736386223695756, 0.09681382361051276]
nux open circle: [0.6011280871461021, 2.330579322219249, 3.2406550228550914, 3.7349178809119663, 5.169780360630027, 6.599988058864647, 8.034342330094972, 9.470959395813919, 10.908945319193595, 12.347821871777867]
open circle mean: [19.463982699046692, 26.502934736518718, 21.174690493215014, 36.32902233428741, 25.561596793020883, 14.410587033807229, 13.035559413265457, 9.84963444128699, 6.96048070829233, 3.3951100682064985]
open circle std:  [4.162147727375296, 1.8197844047335014, 3.939364295021652, 1.9222443488832932, 3.81420239893404, 3.261587134114648, 1.5110036207047324, 1.5636414459725263, 0.9459317631154228, 0.3414989913465901]

Panel b
nux circle: [0.6011280871461021, 2.330579322219249, 3.2406550228550914, 3.7349178809119663, 5.169780360630027, 6.599988058864647, 8.034342330094972, 9.470959395813919, 10.908945319193595, 12.347821871777867]
circle mean: [2.802404435412272, 2.8356249376669673, 1.3339307641252396, 1.5614681347941786, 0.8798855983196183, 0.343236147213962, 0.17579514429986953, 0.0379367259920914, 0.045349737812188484, 0.058784791110277325]
circle lower error:  [0.6712821201557269, 0.615799851563763, 0.4854423859726069, 0.19387359055386, 0.13198216277543418, 0.05356606276468101, 0.02805664159822205, 0.01129950973760777, 0.011632636380392393, 0.01634260686825737]
circle upper error:  [1.4531661367827229, 0.9839647621807321, 0.9067689718519469, 0.24021797834993275, 0.15158885908403064, 0.06430032434217897, 0.036065303656900416, 0.017247744271704224, 0.018423353241554183, 0.03145353827866134]
nux diamond: [2330.5793222192488, 3030.442422676255, 3734.917880911966, 4453.211849570593, 5169.780360630028, 5885.253705419667, 6599.988058864647, 7314.200064064144, 8034.342330094973, 8753.16170175988, 9470.95939581392, 10192.92685528332, 10908.945319193595, 11628.837946121528, 12347.821871777867]
diamond mean: [2.0329400993799456, 1.9438121312437648, 1.9534608109934173, 1.6612816364199383, 1.4081985934807235, 1.3434324496454, 1.0806630705524594, 0.7785006970099276, 0.4828418996114573, 0.357251325807176, 0.2077377968941698, 0.2101174869517484, 0.219093236373805, 0.1713485473518552, 0.1990933682449132]
diamond std:  [0.1804493021113559, 0.1227733038749659, 0.1049734980151671, 0.1036766733389583, 0.1168130358825593, 0.0705184541144242, 0.0543602468958375, 0.0351584615158748, 0.0404925823050117, 0.0452501267515039, 0.0226453935315669, 0.0425555695982072, 0.0342414310831892, 0.0267881014314098, 0.0486137851959041]

Panel c
nux circle: [0.6011280871461021, 5.070757337632706, 10.087926198042684, 12.347821871777867]
circle mean: [1.2086440598338999, 1.1224329592410662, 1.1237062386816656, 1.243026276079841]
circle std:  [0.05156165625842667, 0.04009698500810733, 0.0483902889017536, 0.0455019811276067]

Panel d
nux circle: [0.6011280871461021, 5.070757337632706, 10.087926198042684, 12.347821871777867]
circle mean: [1.1812729077488362, 1.112142016479728, 1.1527844781734016, 1.272955630817247]
circle std:  [0.04435101862662071, 0.03166852004407901, 0.04028162085584063, 0.04215955789500457]
nux square: [0.6011280871461021, 2.330579322219249, 3.2406550228550914, 3.7349178809119663, 5.169780360630027, 6.599988058864647, 8.034342330094972, 9.470959395813919, 10.908945319193595, 12.347821871777867]
square mean: [-0.26993016509351536, 0.06857985738469413, -0.2209107617397579, -0.2562751367832001, 0.1875813916086905, 0.570639503726325, 0.8809290444382639, 0.9657945598741076, 1.0221378518935624, 1.1768340726145003]
square std:  [0.31140214389007287, 0.2625066715003993, 0.3644267053421279, 0.09382580263403817, 0.17559048850107664, 0.1598969097533464, 0.12408478841409265, 0.15723127149642868, 0.09374412634082951, 0.06713636977182404]
nux diamond: [0.6011280871461021, 2.330579322219249, 3.2406550228550914, 3.7349178809119663, 5.169780360630027, 6.599988058864647, 8.034342330094972, 9.470959395813919, 10.908945319193595, 12.347821871777867]
diamond mean: [1.6320219142068235, 1.4980667367532086, 1.6294323600405671, 1.5440972348796336, 1.7894033656836072, 2.183074058447429, 2.7768083881801964, 2.851739310127734, 3.330581553054058, 4.9168991484623]
diamond std:  [0.07390589443523687, 0.08971971282594368, 0.13052685590447793, 0.08961120827479051, 0.11361326115363415, 0.08325379709724409, 0.20947647113734433, 0.5930837091792183, 0.48827482102195663, 0.7017348357673848]
